# Supplementary material for: Immunohistochemical Expression of Neurokinin-A and Interleukin-8 in the Bronchial Epithelium of Horses with Severe Equine Asthma Syndrome during Asymptomatic, Exacerbation, and Remission Phase
Source: Animals (Basel). 2021 May 12;11(5):1376. doi: 10.3390/ani11051376 (PMC8151432; doi:10.3390/ani11051376)
Supplement: Supplementary file 1 [file animals-11-01376-s001.zip › Table S1.xlsx]

## Sheet: Rsults of Histological scoring
HORSE				EPITHELIUM				ECM			ASM
				Iperplasia	Infil infiam	Iperp GC	Desquamation	Thickened MB	Submucosal inflam cells	Mucous gland	Fibrosis	Mucous gland	ASM ending visible	TOTAL
CONTROL 1		Right	prox	0	0	0	0	0	1	1	1	0		3			ECM= extracellular matrix
			distal	0	0	0	0	0	1	1	1	0		3			ASM= airway smooth muscle
		Left	prox	0	0	0	0	0	1	1	1	0		3			GC= globlet cell
			distal	0	0	0	0	0	1	1	1	0		3			MB= basal membrane
CONTROL 2		Right	prox	0	0	1	1	0	1	1	0	0		4
			distal	0	0	1	0	0	0	1	0	1		3
		Left	prox	0	0	1	0	0	0	1	0	1		3
			distal	0	0	1	0	0	0	1	0	1		3
CONTROL 3		Right	prox	0	1	0	0	0	1	1	0	0		3
			distal	0	1	0	0	0	1	1	0	0		3
		Left	prox	0	1	0	0	0	1	1	0	0		3
			distal	0	1	0	0	0	1	1	0	0		3
CONTROL 4		Right	prox	0	0	0	0	0	0	1	1	0		2
			distal	0	0	0	0	0	0	1	1	0		2
		Left	prox	0	0	0	0	0	0	1	1	0		2
			distal	0	0	0	0	0	0	1	1	0		2
CONTROL 5		Right	prox	1	0	1	0	0	0	1	0	0		3
			distal	1	0	1	0	0	0	1	0	0		3
		Left	prox	1	0	1	0	0	0	1	0	0		3
			distal	1	0	1	0	0	0	1	0	0		3
ANTARES (case 5)	T0	Right	prox												not evaluable
			distal	1	1	0	0	1	1	0	1	0		5
		Left	prox												not evaluable
			distal												not evaluable
	T1	Right	prox												not evaluable
			distal	1	1	0	0	1	1	0	1	0		5
		Left	prox												not evaluable
			distal	0	1	0	2	0	1	0	1	0	yes	5
	T2	Right	prox												not evaluable
			distal	0	1	0	2	0	1	0	2	0		6
		Left	prox	0	1	0	2	0	1	0	2	0		6
			distal	1	2	0	1	0	2	1	2	1	yes	10
	T3	Right	prox	1	2	0	0	1	2	1	2	0		9
			distal	1	2	0	0	1	2	1	2	0		9
		Left	prox	1	2	0	0	1	2	1	2	0		9
			distal	1	2	0	0	1	2	1	2	0		9
Asia (case 2)	T0	Right	prox	0	0	0	2	0	2	0	2	0		6
			distal	0	0	0	2	0	2	0	2	0	yes	6
		Left	prox	0	0	0	2	0	2	0	2	0		6
			distal	0	1	0	2	0	1	0	1	0	yes	5
	T1	Right	prox	1	0	0	1	1	1	0	2	0		6
			distal	1	1	1	1	1	1	0	2	0		7
		Left	prox												not evaluable
			distal												not evaluable
	T2	Right	prox	1	0	0	1	1	1	0	2	0		6
			distal	1	0	0	1	1	1	0	2	0		6
		Left	prox	1	0	0	1	1	1	0	2	0		6
			distal	1	0	0	1	1	1	0	2	0		6
	T3	Right	prox												not evaluable
			distal												not evaluable
		Left	prox	1	0	1	0	1	0	1	2	0		6
			distal	1	1	0	1	1	1	0	2	0	yes	7
Chicca (case 3)	T0	Right	prox												not evaluable
			distal												not evaluable
		Left	prox												not evaluable
			distal												not evaluable
	T1	Right	prox	0	0	0	1	1	1	0	1	0		4
			distal	1	1	0	1	1	1	0	2	0		7
		Left	prox	0	0	1	1	0	0	1	1	0	yes
			distal	1	1	0	1	1	1	1	1	0		5
	T2	Right	prox												not evaluable
			distal												not evaluable
		Left	prox	0	1	0	2	0	1	0	2	0		6
			distal	1	0	1	1	1	1	1	2	0	yes	8
	T3	Right	prox	1	0	0	1	1	1	0	2	0	yes	6
			distal	0	0	0	2	1	1	0	2	0		6
		Left	prox	1	0	0	1	1	1	0	2	0	yes	6
			distal	1	2	0	0	1	2	1	2	0		9
El Ciavarro (case 6)	T0	Right	prox												not evaluable
			distal												not evaluable
		Left	prox												not evaluable
			distal	0	0	0	2	0	1	0	1	0		4
	T1	Right	prox	1	1	0	0	0	2	0	1	0		5
			distal	1	1	0	0	0	2	0	1	0		5
		Left	prox	0	0	1	1	1	1	1	2	0		7
			distal	0	0	1	1	1	1	1	2	0		7
	T2	Right	prox												not evaluable
			distal	1	2	1	0	0	2	0	1	0		7
		Left	prox	1	1	1	0	0	1	1	1	0		6
			distal	1	2	0	1	0	2	0	1	0		7
	T3	Right	prox	1	2	1	1	0	2	0	1	0		8
			distal												not evaluable
		Left	prox	1	2	1	1	0	2	1	1	0		9
			distal	1	1	0	1	0	1	0	1	0		5
Elche LG (case 4)	T0	Right	prox	0	1	0	2	0	2	0	1	0		6
			distal												not evaluable
		Left	prox												not evaluable
			distal												not evaluable
	T1	Right	prox	1	2	0	1	0	1	0	1	0		6
			distal												not evaluable
		Left	prox												not evaluable
			distal												not evaluable
	T2	Right	prox	1	1	1	1	0	1	1	1	0		7
			distal												not evaluable
		Left	prox	1	1	0	1	0	1	1	2	0	yes	7
			distal	1	1	0	1	0	1	0	1	0		5
	T3	Right	prox	1	2	1	0	1	1	1	1	0		8
			distal	1	1	1	1	0	1	1	1	0	yes	7
		Left	prox												not evaluable
			distal												not evaluable
Giada (Case 1)	T0	Right	prox	0	1	0	1	0	1	0	1	0		4
			distal												not evaluable
		Left	prox												not evaluable
			distal												not evaluable
	T1	Right	prox	1	1	0	1	0	1	0	1	0		5
			distal	1	1	0	1	0	1	0	1	0		5
		Left	prox	1	2	1	1	0	1	1	1	0		8
			distal	1	1	0	1	0	1	0	1	0		5
	T2	Right	prox												not evaluable
			distal	0	1	1	1	1	1	1	2	0	yes	8
		Left	prox	1	1	0	1	0	1	1	2	0		7
			distal	0	1	1	1	1	1	1	2	0	yes	8
	T3	Right	prox												not evaluable
			distal	1	0	1	1	0	0	0	2	0		5
		Left	prox	1	1	1	1	0	1	1	1	1	yes	8
			distal	1	0	1	1	0	0	0	2	0		5

## Sheet: Histology analysis
HORSE		Histology RP	Histology RD	Histology LP	Histology LD	Median	Minimum	Maximum			RP= rigth proximal
CONTROL		3	3	3	3	3	3	3			RD= rigth distal
CONTROL		4	3	3	3	3	3	4			LP= left proximal
CONTROL		3	3	3	3	3	3	3			LD= left distal
CONTROL		2	2	2	2	2	2	2
CONTROL		3	3	3	3	3	3	3
	Median	3	3	3	3
	Minimum	2	2	2	2
	Maximum	4	3	3	3
		Histology RP	Histology RD	Histology LP	Histology LD	Median	Minimum	Maximum
ANTARES (5)	T0		5			5	5	5
Asia (2)	T0	6	6	6	5	6	5	6
Chicca (3)	T0
El Ciavarro (6)	T0				4	4	4	4
Elche LG (4)	T0	6				6	6	6
Giada (1)	T0	4				4	4	4
	Median	6	5.5	6	4.5
	Minimum	4	5	6	4
	Maximum	6	6	6	5
						Median	Minimum	Maximum
ANTARES (5)	T1		5		5	5	5	5
Asia (2)	T1	6	7			6.5	6	7
Chicca (3)	T1	4	7		5	5	4	7
El Ciavarro (6)	T1	5	5	7	7	6	5	7
Elche LG (4)	T1	6				6	6	6
Giada (1)	T1	5	5	8	5	5	5	8
	Median	5	5	7.5	5
	Minimum	4	5	7	5
	Maximum	6	7	8	7
						Median	Minimum	Maximum
ANTARES (5)	T2		6	6	10	6	6	10
Asia (2)	T2	6	6	6	6	6	6	6
Chicca (3)	T2			6	8	7	6	8
El Ciavarro (6)	T2		7	6	7	7	6	7
Elche LG (4)	T2	7		7	5	7	5	7
Giada (1)	T2		8	7	8	8	7	8
	Median	6.5	6.5	6	7.5
	Minimum	6	6	6	5
	Maximum	7	8	7	10
						Median	Minimum	Maximum
ANTARES (5)	T3	9	9	9	9	9	9	9
Asia (2)	T3			6	7	6.5	6	7
Chicca (3)	T3	6	6	6	9	6	6	9
El Ciavarro (6)	T3	8		9	5	8	5	9
Elche LG (4)	T3	8	7			7.5	7	8
Giada (1)	T3		5	8	5	5	5	8
	Median	8	6.5	8	7
	Minimum	6	5	6	5
	Maximum	9	9	9	9

## Sheet: Conclusioni
Commenti
1. Si nota un miglioramento nella qualità dei prelievi con il tempo (nei T0 sono maggiormente presenti i campioni non processabili in quanto troppo piccoli), legato al cambiamento della tecnica bioptica, da semplice biopsia a strappo, a biopsia eseguita ritirando la pinza verso la punta dell'endoscopio e eseguendpo una torsione dello stesso al fine dio strappèare un pezzo maggioere.
2. Appare fondamentale evitare le biopsie sul pavimento del bronco in quanto ini questa sede scorrono i vasi, meglio la biopsia lateralemnte nel punto di separazione tra un bronco e la diramazione.
3. Non si rilevano differenze per i 3 parametri analizzati (NKA, IL8 e Istologia) tra le sedi di prelievo, nè nei sani nè nei patologici (sia in fase non sintomatica, sintomatica e post terapia)
Quindi non inporta dove si campiona la mucosa
4. considerando per ogni tempo la mediana dei 4 prelievi, si nota una differenza significativa per la variabile NKA tra Sani vs RAO T2 e T3
5. considerando per ogni tgempo la mediana dei 4 prelievi (prossimale e distale dx e sx) si nota una differenza significativa per il parametro istologia tra sani e T0, T1, T2; T3
6. Analizzando i cambiamenti nel gruppo RAO si nota che: Valori istologia aumentano tra T0 e T3
Dunque il mniglioramento clinico associato alla terapia NON pare rilevarsi nei parametri analizzati.
N.B. Il parametro istologia peggiora costantemente
